# Supplementary material for: Nomograms Based on Fibrinogen, Albumin, Neutrophil-Lymphocyte Ratio, and Carbohydrate Antigen 125 for Predicting Endometrial Cancer Prognosis
Source: Cancers (Basel). 2022 Nov 16;14(22):5632. doi: 10.3390/cancers14225632 (PMC9688634; doi:10.3390/cancers14225632)
Supplement: Supplementary file 1 [file cancers-14-05632-s001.zip]

Archive with 7 entries (7 files):
- Figure legends of supplementary materials.pdf
- Figure S1.jpg
- Figure S2.jpg
- Figure S3.jpg
- Figure S4.jpg
- Table S1.pdf
- Table S2.pdf
